# Supplementary material for: Knowledge discovery for Deep Phenotyping serious mental illness from Electronic Mental Health records
Source: F1000Res. 2018 May 8;7:210. Originally published 2018 Feb 21. [Version 2] doi: 10.12688/f1000research.13830.2 (PMC5968362; doi:10.12688/f1000research.13830.2)
Supplement: Supplementary file 1 [file f1000research-7-16078-s0000.tgz]

Archive with 1 entries (1 files):
- 368489ac-9f8f-45ab-9ad8-4727ded9e07f.csv
