# Supplementary material for: Knowledge discovery for Deep Phenotyping serious mental illness from Electronic Mental Health records
Source: F1000Res. 2018 May 8;7:210. Originally published 2018 Feb 21. [Version 2] doi: 10.12688/f1000research.13830.2 (PMC5968362; doi:10.12688/f1000research.13830.2)
Supplement: Supplementary file 1 [file f1000research-7-16078-s0000.tgz › 368489ac-9f8f-45ab-9ad8-4727ded9e07f.csv]

Concept	SNOMED Code	SNOMED_comment	Documents	Patients	RP classifications	RS classifications
abnormal perceptions	225453006	match with new synonym	30238	8584	Perception	Perception
acrimonious		new entity	736	400	Appearance/Behaviour	Personality
adaptable	286804000	direct match (finding)	20234	6588	Other	Other
affect	416383008	direct match (finding)	441454	18710	Other	Other
aggression	61372001	direct match (finding)	659153	15351	Appearance/Behaviour	Appearance/Behaviour
agitation	24199005	direct match (finding)	401979	16115	Appearance/Behaviour	Other
agoraphobic	70691001	direct match (disorder)	5224	1471	Mood/Anxiety/Affect	Mood/Anxiety/Affect
agreeable		new entity	61289	11577	Appearance/Behaviour	Appearance/Behaviour
alertness	365933000	direct match (finding)	1645	1060	Appearance/Behaviour	Appearance/Behaviour
alexithymic	34413007	direct match (finding)	184	94	Personality	Other
alienation	247695002	direct match (finding)	5703	2989	Other	Thought
aloof	285847005	direct match (finding)	1854	1065	Personality	Other
ambivalence		new entity	41700	9411	Appearance/Behaviour	Appearance/Behaviour
amicable		new entity	6367	2982	Appearance/Behaviour	Personality
amotivational	26413003	match with new synonym	2708	1435	Appearance/Behaviour	Mood/Anxiety/Affect
anankastic traits		new entity	39	23	Personality	Personality
anhedonia	28669007	direct match (finding)	17475	6403	Affect/Mood	Affect/Mood
anomalous experiences		new entity	434	249	Other	Other
answer questions monosyllabically		new entity	77	60	Speech	Speech
answering irrelevantly	9288000	match with new synonym	73	51	Speech	Speech
anti-authoritarian attitudes		new entity	118	39	Personality	Personality
apathy	20602000	direct match (finding)	11766	3749	Affect/Mood	Affect/Mood
aphasia	87486003	direct match (finding)	357	169	Speech	Speech
apnoea	1023001	direct match (finding)	4836	686	Other	Other
argumentative	9182005	direct match (finding)	44117	6887	Appearance/Behaviour	Mood/Anxiety/Affect
articulation deficits	286296002	match with new synonym	27	18	Speech	Speech
asocial	76991007	direct match (finding)	332	217	Appearance/Behaviour	Personality
aspontaneous		new entity	77	49	Other	Other
assaultative		new entity	7253	1990	Appearance/Behaviour	Other
ataxic	13628000	partial match	641	356	Other	Other
auditory command hallucinations	45150006	direct match (finding)	1596	738	Perception	Perception
autobiographical memory	283996004	direct match (finding)	97	69	Cognition	Cognition
avoidance behaviours	284489004	direct match (finding)	578	420	Mood/Anxiety/Affect	Other
avoided answering		new entity	954	713	Appearance/Behaviour	Speech
babbling	258116008	direct match (finding)	797	367	Speech	Speech
babyish voice		new entity	32	16	Speech	Speech
barricading		new entity	7509	1795	Other	Other
belligerence		new entity	1426	836	Appearance/Behaviour	Appearance/Behaviour
beseeching		new entity	36	29	Other	Other
blank expression		new entity	621	427	Appearance/Behaviour	Mood/Anxiety/Affect
bleak outlook		new entity	62	50	Mood/Anxiety/Affect	Mood/Anxiety/Affect
bombastic		new entity	52	30	Speech	Appearance/Behaviour
bored	83765003	direct match (finding)	48067	9176	Appearance/Behaviour	Appearance/Behaviour
boundried		new entity	78	52	Other	Other
breathless	267036007	direct match (finding)	14811	3994	Other	Other
brusque		new entity	440	331	Appearance/Behaviour	Appearance/Behaviour
buzzy		new entity	274	166	Mood/Anxiety/Affect	Other
callousness	286734003	direct match (finding)	1467	599	Personality	Personality
cantankerous		new entity	170	120	Appearance/Behaviour	Personality
capricious		new entity	121	89	Appearance/Behaviour	Personality
catalepsy		new entity	53	29	Appearance/Behaviour	Appearance/Behaviour
catastrophic thinking	285247003	match with new synonym	319	225	Thought	Thought
catatonia	247917007	direct match (finding)	11946	1652	Appearance/Behaviour	Appearance/Behaviour
cheerful	112080002	direct match (finding)	118509	11744	Mood/Anxiety/Affect	Mood/Anxiety/Affect
circuitous		new entity	137	105	Thought	Other
circumferential	255593009	Direct match (qualifier)	472	292	Thought	Other
circumscribed	263706005	Direct match (qualifier)	710	488	Other	Other
circumstantial	18343006	direct match (finding)	13490	4479	Speech	Speech
clang associations	88293003	direct match (finding)	1101	594	Thought	Speech
clapping hands		new entity	175	109	Appearance/Behaviour	Speech
claustrophobic	19887002	direct match (finding)	50	41	Mood/Anxiety/Affect	Other
cleanliness	248155000	Direct match (observable entity)	6953	3106	Other	Other
clipped answers	289195008	match with new synonym	43	27	Speech	Speech
cluster headaches	193031009	direct match (disorder)	83	30	Other	Other
coerced		new entity	3841	2038	Other	Other
cognisant		new entity	200	164	Other	Other
cognitive biases		new entity	256	165	Other	Other
cognitive dissonance		new entity	48	39	Other	Other
coherence	284596004	direct match (finding)	120008	13900	Speech	Speech
collusive		new entity	42	35	Other	Other
combatative		new entity	51	43	Appearance/Behaviour	Mood/Anxiety/Affect
commanding hallucination	78595002	direct match (finding)	28577	5612	Hallucination	Perception
concrete thinking	71573006	direct match (finding)	1852	962	Thought	Thought
confabulating	17842005	direct match (finding)	1528	647	Cognition	Speech
conflictual interpersonal style		new entity	25	18	Personality	Personality
confrontational	284662003	direct match (finding)	32582	5500	Appearance/Behaviour	Appearance/Behaviour
conjuring		new entity	118	94	Other	Other
consequential thinking		new entity	219	116	Other	Thought
conspiratorially		new entity	886	527	Other	Other
constant interruptions		new entity	427	343	Speech	Speech
constrictive		new entity	33	28	Other	Other
convoluted	47573009	Direct match (qualifier)	948	654	Thought	Other
coquettish		new entity	27	21	Appearance/Behaviour	Appearance/Behaviour
counter transference	224982006	direct match (finding)	293	70	Other	Other
crying hysterically	271951008	match with new synonym	179	113	Appearance/Behaviour	Appearance/Behaviour
culturally normative		new entity	424	292	Other	Other
deceptive		new entity	258	186	Other	Other
decreased blink	416721005	direct match (finding)	29	19	Appearance/Behaviour	Appearance/Behaviour
defeatist		new entity	83	69	Personality	Personality
defiance	248039009	direct match (finding)	2368	1267	Appearance/Behaviour	Appearance/Behaviour
deflecting		new entity	1194	804	Other	Other
delusional	2073000	direct match (finding)	381772	17002	Thought	Thought
demanding	284503003	direct match (finding)	194890	12233	Appearance/Behaviour	Other
demure		new entity	164	134	Appearance/Behaviour	Other
denigratory		new entity	87	68	Other	Other
derailment	65135009	direct match (finding)	8221	3124	Speech	Speech
derealization	40806005	direct match (finding)	1972	1044	Mood/Anxiety/Affect	Mood/Anxiety/Affect
derisive		new entity	62	51	Appearance/Behaviour	Other
derogative		new entity	30098	6437	Appearance/Behaviour	Other
despondent		new entity	3806	2214	Mood/Anxiety/Affect	Mood/Anxiety/Affect
destroying furniture	284661005	match with new synonym	248	111	Appearance/Behaviour	Other
desultory		new entity	40	31	Appearance/Behaviour	Other
deviant sexual arousal		new entity	18	14	Appearance/Behaviour	Other
dichotomous thinking		new entity	126	107	Personality	Personality
didactic		new entity	80	63	Other	Other
dietary neglect		new entity	41	22	Appearance/Behaviour	Other
different accents		new entity	319	176	Speech	Speech
directionless		new entity	81	64	Other	Other
disagreeable		new entity	269	215	Appearance/Behaviour	Other
disarrayed		new entity	2892	1400	Other	Other
disciplinarian		new entity	412	166	Personality	Personality
disconfirmatory evidence		new entity	48	31	Other	Other
disconsolate		new entity	58	47	Mood/Anxiety/Affect	Other
discourteous		new entity	107	75	Appearance/Behaviour	Other
discursive		new entity	444	287	Other	Speech
disempowered	225793008	direct match (finding)	565	426	Other	Other
disgruntled		new entity	1677	1149	Appearance/Behaviour	Other
disillusioned		new entity	691	476	Thought	Thought
dismissive towards		new entity	733	493	Other	Other
disorientation	62476001	direct match (finding)	30593	6834	Cognition	Cognition
dissociated		new entity	9804	2244	Other	Other
distorted thoughts		new entity	158	119	Thought	Thought
distractable	163616009	direct match (finding)	162979	13807	Appearance/Behaviour	Appearance/Behaviour
domineering	286787003	direct match (finding)	29720	6670	Appearance/Behaviour	Personality
downhearted		new entity	69	60	Mood/Anxiety/Affect	Mood/Anxiety/Affect
dresses completely inappropriate	248162009	match with new synonym	2141	983	Appearance/Behaviour	Other
drilling noise		new entity	92	67	Other	Other
drooling	62718007	direct match (finding)	3036	1336	Other	Appearance/Behaviour
drossy		new entity	75	67	Sleep	Other
dunning		new entity	1594	556	Other	Other
durable		new entity	103	64	Other	Other
dysarthic		new entity	3210	1253	Speech	Speech
dysdiadokinesis		new entity	133	104	Other	Other
dysfluent		new entity	17	11	Speech	Speech
dysmetria	32566006	direct match (finding)	173	113	Cognition	Cognition
dysphasia	20301004	direct match (finding)	1371	640	Speech	Speech
dysphonic		new entity	183	103	Speech	Speech
dysphoria	30819006	direct match (finding)	3523	1801	Mood/Anxiety/Affect	Mood/Anxiety/Affect
easily interruptible		new entity	207	170	Speech	Speech
easily redirected		new entity	307	224	Other	Appearance/Behaviour
echolalia	64712007	direct match (finding)	1588	620	Speech	Speech
echopraxia	33184005	direct match (finding)	274	137	Appearance/Behaviour	Appearance/Behaviour
ecstatic	286582007	direct match (finding)	345	265	Mood/Anxiety/Affect	Mood/Anxiety/Affect
edginess		new entity	277	225	Appearance/Behaviour	Appearance/Behaviour
egodystonic	52813007	direct match (finding)	302	192	Thought	Other
egotistical		new entity	55	39	Personality	Personality
elaborative		new entity	202	142	Other	Speech
elation	34822003	direct match (finding)	155348	10585	Affect/Mood	Affect/Mood
elusive		new entity	1251	831	Other	Other
emotionally drained	225650001	match with new synonym	368	280	Other	Other
emotionally immature	90415008	direct match (finding)	150	88	Personality	Personality
emotionally numb		new entity	288	197	Mood/Anxiety/Affect	Mood/Anxiety/Affect
emotionally unstable	191765005	direct match (disorder)	13557	1613	Personality	Personality
erotomanic	280949006	direct match (finding)	950	238	Thought	Other
euphoria	85949006	direct match (finding)	1061	668	Affect/Mood	Affect/Mood
euthymic	82248001	direct match (finding)	188290	15953	Mood/Anxiety/Affect	Mood/Anxiety/Affect
evangelising		new entity	409	144	Other	Other
evasive	274651006	match with new synonym	9065	3919	Appearance/Behaviour	Appearance/Behaviour
exasperating		new entity	1657	1224	Other	Other
excess drowsiness	271782001	direct match (finding)	936	685	Sleep	Appearance/Behaviour
experienced vivid nightmares	419145002	match with new synonym	32	23	Sleep	Other
exploitative		new entity	951	565	Other	Other
expressed preoccupying thoughts		new entity	226	174	Thought	Thought
expressionless	248149005	direct match (finding)	1172	745	Appearance/Behaviour	Appearance/Behaviour
extroverted	224954004	direct match (finding)	558	309	Personality	Personality
exuberantly		new entity	43	37	Appearance/Behaviour	Other
eye contact	412786000	direct match (finding)	305869	17409	Appearance/Behaviour	Appearance/Behaviour
facetious		new entity	303	202	Appearance/Behaviour	Personality
facial asymmetry		new entity	681	469	Appearance/Behaviour	Appearance/Behaviour
facially bright		new entity	204	125	Appearance/Behaviour	Appearance/Behaviour
factuous		new entity	30	27	Other	Other
fanciful		new entity	74	64	Other	Other
fastidious		new entity	233	143	Appearance/Behaviour	Personality
fatalistic		new entity	233	179	Mood/Anxiety/Affect	Personality
fatigued	84229001	direct match (finding)	3040	1760	Sleep	Mood/Anxiety/Affect
fatuous affect	247654000	match with new synonym	252	141	Mood/Anxiety/Affect	Mood/Anxiety/Affect
fervent		new entity	267	217	Other	Other
firmly rooted		new entity	13	11	Other	Other
fixated		new entity	23628	5559	Appearance/Behaviour	Other
flambouyantly		new entity	432	225	Appearance/Behaviour	Other
flash backs	30871003	direct match (finding)	1110	631	Perception	Thought
fleetingly	247765001	partial match	559	423	Other	Other
flight of ideas	28810003	direct match (finding)	43848	7062	Speech	Speech
flippantly		new entity	91	80	Appearance/Behaviour	Other
flirtatious		new entity	2264	1043	Appearance/Behaviour	Appearance/Behaviour
floridly psychotic		new entity	14600	4305	Thought	Thought
forgetfulness	55533009	direct match (finding)	12720	5092	Cognition	Cognition
formulaic		new entity	31	27	Thought	Other
fragile ego		new entity	836	580	Personality	Personality
free-floating anxiety	81350009	direct match (finding)	449	290	Mood/Anxiety/Affect	Mood/Anxiety/Affect
frequent anger	274951009	partial match	41	31	Appearance/Behaviour	Mood/Anxiety/Affect
fretful		new entity	214	163	Mood/Anxiety/Affect	Personality
friable		new entity	54	39	Other	Other
frigidity	62607004	direct match (finding)	38	34	Other	Personality
frivolous		new entity	175	135	Appearance/Behaviour	Other
frosty		new entity	352	285	Appearance/Behaviour	Other
futile	225473001	direct match (finding)	2231	1452	Other	Other
garrulous		new entity	788	466	Speech	Speech
gauche		new entity	56	43	Appearance/Behaviour	Other
gaze avoidant	412786000	match with new synonym	203	128	Appearance/Behaviour	Appearance/Behaviour
gesticulate		new entity	5838	2327	Appearance/Behaviour	Appearance/Behaviour
ghost-like		new entity	3746	1427	Appearance/Behaviour	Other
gibberish	91646005	partial match	687	417	Speech	Speech
giddy	271789005	direct match (finding)	995	556	Other	Other
giggling inappropriately	247985007	match with new synonym	2403	1000	Mood/Anxiety/Affect	Mood/Anxiety/Affect
glib		new entity	423	185	Appearance/Behaviour	Other
gloomy		new entity	1199	768	Mood/Anxiety/Affect	Mood/Anxiety/Affect
grandiosity	247783009	direct match (finding)	113036	9739	Thought	Thought
great ambivalence		new entity	18	16	Appearance/Behaviour	Other
grimaces		new entity	4463	1551	Appearance/Behaviour	Appearance/Behaviour
grumpy		new entity	5106	1925	Mood/Anxiety/Affect	Mood/Anxiety/Affect
grunting noise		new entity	2771	881	Speech	Speech
gun gestures		new entity	550	148	Appearance/Behaviour	Appearance/Behaviour
gustatory hallucination	29139005	direct match (finding)	634	356	Perception	Perception
guttural noises		new entity	59	22	Speech	Speech
haggard	248186006	direct match (finding)	154	118	Appearance/Behaviour	Appearance/Behaviour
half hearted		new entity	435	352	Other	Other
hallucinations	7011001	direct match (finding)	387103	17368	Perception	Perception
hand-wringing	41996009	direct match (finding)	229	160	Appearance/Behaviour	Appearance/Behaviour
harmonious		new entity	370	258	Other	Other
helplessness	33300005	direct match (finding)	9379	4283	Other	Mood/Anxiety/Affect
hesistant		new entity	615	518	Speech	Other
highly strung		new entity	180	126	Personality	Personality
hissing sounds		new entity	150	81	Speech	Other
histrionically	248023002	direct match (finding)	1798	742	Personality	Other
hoarding	248025009	direct match (finding)	10879	2626	Mood/Anxiety/Affect	Other
homesick		new entity	562	340	Other	Other
homicidal ideation	225450009	direct match (finding)	6926	3280	Thought	Thought
hopelessness	307077003	direct match (finding)	36816	8741	Mood/Anxiety/Affect	Mood/Anxiety/Affect
hostility	79351003	direct match (finding)	158210	10795	Appearance/Behaviour	Appearance/Behaviour
howling noises		new entity	147	50	Speech	Speech
humiliation		new entity	3005	1534	Other	Other
humming		new entity	1878	793	Speech	Speech
Hyper-religious		new entity	396	209	Thought	Thought
Hyper-sensitive	421369008	direct match (finding)	263	191	Other	Personality
Hyper-sexual	73744004	direct match (finding)	532	281	Appearance/Behaviour	Appearance/Behaviour
Hyper-vigilant	423752000	direct match (finding)	1327	771	Appearance/Behaviour	Thought
hyperthymic		new entity	264	169	Mood/Anxiety/Affect	Mood/Anxiety/Affect
hypnagogic hallucinations	44780000	direct match (finding)	134	92	Perception	Perception
hypnapompic hallucinations	69690008	direct match (finding)	209	132	Perception	Perception
hypo-mania	231496004	match with new synonym	1373	838	Mood/Anxiety/Affect	Other
hypochondrial delusions	247688006	match with new synonym	475	210	Thought	Thought
hypomanic phases	284512001	direct match (finding)	529	332	Mood/Anxiety/Affect	Other
hypothymic		new entity	212	96	Mood/Anxiety/Affect	Mood/Anxiety/Affect
immobility	67759008	direct match (finding)	2385	1238	Appearance/Behaviour	Appearance/Behaviour
implanting		new entity	135	77	Other	Other
inarticulate	286278006	match with new synonym	139	91	Speech	Speech
incongruous affect	404652005	direct match (finding)	3613	1540	Mood/Anxiety/Affect	Mood/Anxiety/Affect
increased clumsiness	7006003	direct match (finding)	166	81	Appearance/Behaviour	Appearance/Behaviour
increased talkativeness		new entity	532	338	Speech	Speech
increasingly avoidant	304869006	partial match	65	36	Mood/Anxiety/Affect	Other
increasingly confused	40917007	direct match (finding)	536	333	Cognition	Other
increasingly preoccupied	248235009	direct match (finding)	1079	621	Other	Thought
infatuated	18318000	direct match (finding)	522	267	Appearance/Behaviour	Other
inflections		new entity	371	257	Speech	Other
inoffensive		new entity	63	50	Other	Other
insightless	24340004	match with new synonym	10151	3429	Insight	Insight
insomnia	53758003	direct match (finding)	26750	7533	Affect/Mood	Affect/Mood
institutionalised	225800006	direct match (finding)	3337	1324	Other	Other
intense eye contact		new entity	2995	1508	Appearance/Behaviour	Appearance/Behaviour
interacted minimally	88598008	partial match	7543	2726	Appearance/Behaviour	Appearance/Behaviour
intermittently engaging		new entity	1006	523	Appearance/Behaviour	Appearance/Behaviour
internalisation		new entity	1480	849	Other	Other
interpersonal hypersensitivity		new entity	55	35	Personality	Personality
interrogative		new entity	1274	823	Appearance/Behaviour	Other
interrupting		new entity	66233	10547	Speech	Speech
intransigent		new entity	146	123	Personality	Personality
intrusive recollections		new entity	37	26	Thought	Thought
irascible		new entity	236	168	Mood/Anxiety/Affect	Appearance/Behaviour
irritability	55929007	direct match (finding)	424911	15609	Affect/Mood	Affect/Mood
isolation	422650009	direct match (finding)	230268	14211	Other	Other
jittery	424196004	direct match (finding)	856	566	Appearance/Behaviour	Mood/Anxiety/Affect
jocular	5240007	direct match (finding)	640	377	Appearance/Behaviour	Mood/Anxiety/Affect
jovial		new entity	21829	4999	Appearance/Behaviour	Other
knights move thinking	65135009	direct match (finding)	1267	710	Thought	Speech
lackadaisical		new entity	25	21	Appearance/Behaviour	Personality
lacked insight	24340004	direct match (finding)	38584	7018	Insight	Insight
lacking capacity		new entity	23694	5456	Cognition	Cognition
lacks assertiveness	286788008	partial match	102	69	Appearance/Behaviour	Personality
laconic		new entity	199	142	Speech	Other
language processing		new entity	22	19	Speech	Other
latency		new entity	2339	1059	Speech	Other
lethargic	214264003	direct match (finding)	19876	6740	Sleep	Other
lewd		new entity	409	208	Appearance/Behaviour	Other
licking	711610000	partial match	1144	533	Other	Other
lilting		new entity	37	29	Speech	Speech
litigious	286844007	direct match (finding)	200	113	Other	Personality
loneliness	267076002	direct match (finding)	8460	3519	Other	Thought
long latencies		new entity	445	237	Speech	Other
loquacious		new entity	169	126	Speech	Speech
low profiled		new entity	235042	8326	Appearance/Behaviour	Other
maladaptive behaviours	284499009	direct match (finding)	490	244	Personality	Personality
malapropisms		new entity	33	20	Speech	Speech
malevolent intentions		new entity	96	73	Other	Other
malodorous		new entity	14724	3711	Appearance/Behaviour	Appearance/Behaviour
manipulativeness	261935004	direct match (finding)	12805	4647	Personality	Personality
mannerisms	248026005	direct match (finding)	5170	2582	Appearance/Behaviour	Appearance/Behaviour
masklike	103606006	direct match (finding)	9120	3625	Appearance/Behaviour	Appearance/Behaviour
masturbation	17704007	direct match (finding)	12482	2193	Appearance/Behaviour	Appearance/Behaviour
meandering		new entity	192	152	Thought	Other
melodic		new entity	398	317	Speech	Other
menacing		new entity	2230	1023	Appearance/Behaviour	Mood/Anxiety/Affect
mentally fabulous		new entity	314	18	Other	Other
miaowing		new entity	22	18	Speech	Speech
mild tremulousness		new entity	67	52	Other	Appearance/Behaviour
mimicking	31271002	direct match (finding)	1970	934	Other	Appearance/Behaviour
mis-trustful		new entity	3623	1980	Appearance/Behaviour	Mood/Anxiety/Affect
misogynistic		new entity	240	114	Other	Personality
morose		new entity	394	262	Mood/Anxiety/Affect	Mood/Anxiety/Affect
mumbling		new entity	27527	5272	Speech	Speech
mutism	88052002	direct match (finding)	40389	3822	Speech	Speech
muttering		new entity	25917	4661	Speech	Speech
needs daily prompting		new entity	132	80	Other	Other
negative cognitions		new entity	3246	1686	Mood/Anxiety/Affect	Mood/Anxiety/Affect
neologisms	54501006	direct match (finding)	3604	1366	Thought	Speech
nonsensical statements		new entity	66	44	Speech	Speech
normothymic	82248001	match with new synonym	189	132	Mood/Anxiety/Affect	Mood/Anxiety/Affect
numbness	44077006	direct match (finding)	4380	2177	Other	Other
oblique references		new entity	89	52	Thought	Other
officious		new entity	52	38	Appearance/Behaviour	Personality
one word answers		new entity	3446	1694	Speech	Speech
oppressive		new entity	1550	835	Appearance/Behaviour	Other
orofacial movements		new entity	309	174	Other	Appearance/Behaviour
oscillating		new entity	826	558	Other	Other
outraged		new entity	782	524	Appearance/Behaviour	Thought
over-ambitious		new entity	31	27	Other	Other
over-complimentary		new entity	18	15	Appearance/Behaviour	Appearance/Behaviour
over-concerned		new entity	6138	3394	Other	Thought
over-confidence		new entity	177	138	Appearance/Behaviour	Thought
over-dependent		new entity	160	133	Other	Personality
Over-eating	58424009	direct match (finding)	564	372	Appearance/Behaviour	Other
over-happy	85949006	match with new synonym	434	356	Mood/Anxiety/Affect	Mood/Anxiety/Affect
over-inclusive		new entity	82	56	Mood/Anxiety/Affect	Other
Over-optimistic		new entity	104	81	Personality	Other
over-polite		new entity	317	194	Appearance/Behaviour	Appearance/Behaviour
over-protective		new entity	94	63	Other	Other
over-reactive		new entity	98	80	Mood/Anxiety/Affect	Other
over-reliant		new entity	56	44	Other	Personality
over-spending		new entity	115	80	Other	Other
over-stimulated		new entity	294	144	Other	Other
over-stressed	224974006	match with new synonym	503	390	Other	Thought
over-tactile		new entity	232	107	Appearance/Behaviour	Appearance/Behaviour
over-talkative		new entity	1838	1108	Speech	Speech
over-tired	60119000	match with new synonym	334	273	Sleep	Other
overexpansive		new entity	84	74	Mood/Anxiety/Affect	Speech
overfamilarity		new entity	1128	657	Appearance/Behaviour	Appearance/Behaviour
overinvolved		new entity	382	297	Appearance/Behaviour	Other
overly sedated	17971005	direct match (finding)	874	674	Sleep	Appearance/Behaviour
pacing	74691006	direct match (finding)	209300	8930	Appearance/Behaviour	Appearance/Behaviour
paedophilic	84002002	direct match (disorder)	8722	1686	Appearance/Behaviour	Personality
panicy	79823003	direct match (finding)	90	78	Mood/Anxiety/Affect	Mood/Anxiety/Affect
paraesthesia	91019004	direct match (finding)	581	407	Other	Other
paranoia	191667009	direct match (finding)	107828	12155	Thought	Thought
parsimonious		new entity	22	21	Appearance/Behaviour	Other
passive-aggressive	39077006	direct match (finding)	1971	1088	Appearance/Behaviour	Personality
pedantic	286818007	direct match (finding)	390	242	Personality	Personality
peeved		new entity	55	52	Other	Other
pejorative		new entity	153	112	Appearance/Behaviour	Other
pensive		new entity	914	668	Appearance/Behaviour	Appearance/Behaviour
perceived criticism		new entity	214	139	Other	Thought
perceived injustice	216004	match with new synonym	490	287	Other	Thought
perceived insults		new entity	155	89	Other	Thought
perceived persecution	216004	match with new synonym	634	352	Other	Thought
perceived provocation		new entity	988	573	Other	Thought
perceived rejection	105412007	partial match	317	188	Other	Thought
perceived slights		new entity	287	175	Other	Thought
perceived threat	405102006	Direct match (observable entity)	1242	674	Other	Thought
perceived unfairness		new entity	58	35	Other	Thought
perfectionistic	286805004	direct match (finding)	1281	775	Personality	Personality
perfunctory		new entity	138	107	Appearance/Behaviour	Other
perplexed	276245005	direct match (finding)	42838	7234	Appearance/Behaviour	Mood/Anxiety/Affect
persecution	216004	direct match (finding)	119221	12704	Thought	Thought
pessimism	247799003	direct match (finding)	4871	2508	Mood/Anxiety/Affect	Thought
petrified		new entity	727	521	Appearance/Behaviour	Mood/Anxiety/Affect
phlegmatic		new entity	74	61	Appearance/Behaviour	Personality
phobic symptoms		new entity	103	66	Mood/Anxiety/Affect	Other
plaintive		new entity	38	29	Mood/Anxiety/Affect	Other
playing music loudly	247990005	match with new synonym	1480	738	Appearance/Behaviour	Appearance/Behaviour
pliable		new entity	31	21	Appearance/Behaviour	Personality
pompous		new entity	68	38	Appearance/Behaviour	Personality
pondering		new entity	1088	826	Appearance/Behaviour	Other
poor historian	272054000	direct match (finding)	1661	1078	Cognition	Cognition
poor impulse control	286753008	direct match (finding)	1355	682	Appearance/Behaviour	Personality
poorly articulated	286278006	match with new synonym	88	55	Speech	Speech
poorly nourished	248325000	match with new synonym	3082	1530	Appearance/Behaviour	Appearance/Behaviour
posturing	271694000	direct match (finding)	27882	7305	Appearance/Behaviour	Appearance/Behaviour
precocious	235246008	Direct match (qualifier)	99	63	Personality	Other
preconceived ideas		new entity	51	44	Other	Thought
precontemplative		new entity	259	189	Other	Other
prevarication		new entity	218	168	Other	Other
prodromal symtomology		new entity	11	10	Other	Other
prolonged mastication		new entity	19	14	Other	Appearance/Behaviour
promiscuous	85892000	direct match (finding)	1860	833	Appearance/Behaviour	Personality
prosody	35622009	Direct match (observable entity)	1258	758	Speech	Other
pseudo-philosophical		new entity	173	87	Other	Other
pseudoseizures	191714002	direct match (disorder)	336	105	Other	Other
psychomotor agitation	47295007	direct match (finding)	16499	6098	Appearance/Behaviour	Appearance/Behaviour
psychomotor excitation		new entity	816	244	Appearance/Behaviour	Appearance/Behaviour
psychomotor retardation	398991009	direct match (finding)	15038	5051	Appearance/Behaviour	Appearance/Behaviour
psychosocial stress	54427008	partial match	5192	2305	Other	Other
punching walls	477041000000104	match with new synonym	1645	643	Appearance/Behaviour	Other
punctuality		new entity	8226	2719	Other	Personality
querulous		new entity	219	134	Appearance/Behaviour	Other
quite antagonistic		new entity	145	99	Appearance/Behaviour	Appearance/Behaviour
rage	274951009	direct match (finding)	3289	1734	Appearance/Behaviour	Appearance/Behaviour
rambling	162208002	direct match (finding)	9735	3447	Speech	Speech
rapport	710497003	direct match (finding)	195293	16515	Appearance/Behaviour	Appearance/Behaviour
rasping		new entity	57	47	Speech	Speech
ratty		new entity	181	145	Appearance/Behaviour	Mood/Anxiety/Affect
ravenous		new entity	133	104	Appearance/Behaviour	Other
reactionary		new entity	144	115	Appearance/Behaviour	Other
recalcitrant		new entity	54	37	Personality	Other
reclusive		new entity	2326	1202	Appearance/Behaviour	Other
religious interpretations		new entity	53	45	Thought	Other
remorseless		new entity	307	176	Appearance/Behaviour	Other
resentful		new entity	10009	4847	Other	Other
restless	162221009	direct match (finding)	185737	12503	Appearance/Behaviour	Appearance/Behaviour
reticient		new entity	85	58	Appearance/Behaviour	Appearance/Behaviour
rhyming		new entity	1245	599	Speech	Speech
righteous indignation		new entity	13	10	Other	Other
rigidity	311535006	direct match (finding)	16956	5440	Appearance/Behaviour	Appearance/Behaviour
risky behaviour	939841000000102	partial match	11614	3531	Other	Other
ritualistic	67431008	direct match (finding)	5019	1130	Appearance/Behaviour	Appearance/Behaviour
roaming		new entity	918	587	Other	Other
robotic		new entity	653	344	Appearance/Behaviour	Other
rousable		new entity	1439	948	Other	Appearance/Behaviour
rowdy		new entity	268	223	Appearance/Behaviour	Appearance/Behaviour
rude		new entity	43530	7401	Appearance/Behaviour	Appearance/Behaviour
rueful		new entity	115	98	Other	Other
rumination	86110000	direct match (finding)	24435	6444	Thought	Thought
running commentary		new entity	191	110	Thought	Perception
safe guarding issues		new entity	6839	1060	Other	Other
safety behaviours		new entity	1600	689	Mood/Anxiety/Affect	Other
salience		new entity	521	336	Other	Other
sanguine		new entity	157	132	Other	Personality
sardonic		new entity	56	48	Appearance/Behaviour	Other
scantily dressed	248162009	match with new synonym	209	118	Appearance/Behaviour	Appearance/Behaviour
screaming	81916006	direct match (finding)	57753	7238	Speech	Speech
scuffy		new entity	16	15	Appearance/Behaviour	Appearance/Behaviour
secluded	224813006	partial match	5842	2215	Appearance/Behaviour	Other
selective mutism	71959007	direct match (disorder)	395	149	Speech	Speech
self depreciating		new entity	195	119	Other	Thought
self mutilation	130968006	direct match (finding)	449	181	Appearance/Behaviour	Other
self neglect	248054003	direct match (finding)	123614	12649	Appearance/Behaviour	Other
self-recrimination		new entity	63	46	Other	Thought
self-referential thinking		new entity	152	84	Thought	Thought
self-reflective		new entity	1065	430	Other	Other
self-reproachful		new entity	149	101	Other	Mood/Anxiety/Affect
selfishness		new entity	2060	1335	Personality	Other
semantic errors		new entity	39	20	Cognition	Speech
sexual disinhibition	225533009	direct match (finding)	36661	3789	Appearance/Behaviour	Appearance/Behaviour
sexual inappropriateness	248099006	match with new synonym	40919	4243	Appearance/Behaviour	Appearance/Behaviour
sexually promiscuous	85892000	direct match (finding)	527	245	Appearance/Behaviour	Personality
shadow boxing		new entity	3483	501	Appearance/Behaviour	Other
short tempered		new entity	1797	1145	Appearance/Behaviour	Mood/Anxiety/Affect
shrieking		new entity	266	167	Speech	Speech
silently mouthing		new entity	40	25	Speech	Speech
slight unsteadiness	271713000	direct match (finding)	32	28	Appearance/Behaviour	Appearance/Behaviour
slightly vacant	285741001	direct match (finding)	132	109	Appearance/Behaviour	Mood/Anxiety/Affect
smashed computers	284661005	match with new synonym	65	34	Appearance/Behaviour	Other
smashing property	284661005	match with new synonym	11	10	Appearance/Behaviour	Other
smashing tv	284661005	match with new synonym	227	102	Appearance/Behaviour	Other
snappy		new entity	5009	2727	Appearance/Behaviour	Mood/Anxiety/Affect
snobbishness		new entity	62	50	Other	Other
snorting noises		new entity	26	12	Speech	Speech
sobbing	28263002	direct match (finding)	1688	934	Appearance/Behaviour	Mood/Anxiety/Affect
socially phobic	25501002	direct match (finding)	95	67	Mood/Anxiety/Affect	Other
soliloquy		new entity	108	67	Speech	Speech
solitary		new entity	2804	1495	Appearance/Behaviour	Other
somatic complaints	386738004	direct match (finding)	1474	614	Other	Mood/Anxiety/Affect
somatic hallucinations		new entity	4345	1587	Perception	Perception
somatic passivity	281144009	direct match (finding)	2692	1374	Thought	Thought
somatic preoccupations		new entity	215	135	Other	Thought
somatic sensations	397725003	direct match (finding)	389	224	Perception	Perception
somatisation	397923000	direct match (disorder)	1084	498	Mood/Anxiety/Affect	Mood/Anxiety/Affect
sombre		new entity	1108	725	Mood/Anxiety/Affect	Other
somewhat overdressed	248162009	match with new synonym	41	33	Appearance/Behaviour	Appearance/Behaviour
somnolent		new entity	160	107	Appearance/Behaviour	Other
soporific		new entity	76	63	Sleep	Other
spending recklessly		new entity	107	69	Appearance/Behaviour	Other
spiritual quest		new entity	35	22	Other	Other
squalid conditions	224271009	direct match (finding)	586	266	Other	Other
staccato quality	102936006	match with new synonym	18	11	Speech	Speech
stammering	39423001	direct match (finding)	3304	696	Speech	Speech
stare menacingly		new entity	18	11	Appearance/Behaviour	Mood/Anxiety/Affect
stared intimidatingly		new entity	15	13	Appearance/Behaviour	Appearance/Behaviour
stereotyped	84328007	direct match (finding)	3281	1530	Appearance/Behaviour	Appearance/Behaviour
stern		new entity	5751	2018	Appearance/Behaviour	Other
stigmatizing		new entity	3754	2191	Other	Other
stoic		new entity	425	310	Appearance/Behaviour	Personality
stroppy		new entity	511	416	Appearance/Behaviour	Mood/Anxiety/Affect
stubborn	286806003	direct match (finding)	2366	1403	Personality	Personality
stupor	89458003	direct match (finding)	1021	452	Appearance/Behaviour	Appearance/Behaviour
sulk		new entity	551	404	Appearance/Behaviour	Other
supercilious		new entity	96	53	Personality	Personality
superficial brightness		new entity	1226	563	Mood/Anxiety/Affect	Other
superficial relationships		new entity	123	88	Personality	Personality
superficiality		new entity	45375	8224	Appearance/Behaviour	Appearance/Behaviour
suspicious	22927000	direct match (finding)	10760	4226	Thought	Thought
swaggering		new entity	113	68	Appearance/Behaviour	Appearance/Behaviour
sweating	415690000	direct match (finding)	31049	7815	Other	Appearance/Behaviour
systematised delusions	40277007	direct match (finding)	918	470	Thought	Thought
taciturn		new entity	345	238	Speech	Appearance/Behaviour
tactile hallucinations	66609003	direct match (finding)	7442	2329	Perception	Perception
talk excessively		new entity	1404	702	Speech	Speech
talkative		new entity	107	96	Speech	Speech
talking incessantly		new entity	885	543	Speech	Speech
talking nonsense		new entity	1114	668	Speech	Speech
tangential	74396008	direct match (finding)	39841	7163	Speech	Speech
tardive dyskinesia	102449007	direct match (disorder)	5260	1748	Other	Appearance/Behaviour
tearfulness	271951008	direct match (finding)	135719	12432	Appearance/Behaviour	Mood/Anxiety/Affect
telegraphic		new entity	420	218	Other	Speech
testy		new entity	34	33	Other	Mood/Anxiety/Affect
tetchiness		new entity	141	118	Appearance/Behaviour	Personality
theatrical		new entity	520	331	Appearance/Behaviour	Other
thought alienation	247695002	direct match (finding)	3710	1936	Thought	Thought
thought block	2899008	direct match (finding)	19027	4195	Speech	Speech
thought disorder	41591006	match with new synonym	270817	15570	Speech	Speech
thought interference		new entity	18014	6319	Thought	Thought
tonic clonic (seizures)	54200006	direct match (finding)	1190	399	Other	Other
tranquil		new entity	7794	3189	Other	Other
transference	224982006	direct match (finding)	978	415	Other	Other
transfixed		new entity	186	140	Appearance/Behaviour	Other
truancy	105479008	direct match (finding)	4206	1126	Other	Other
truculent		new entity	262	183	Appearance/Behaviour	Personality
tuberosity		new entity	110	67	Other	Other
tumultuous		new entity	179	112	Other	Other
under-dressed	248162009	match with new synonym	37	28	Appearance/Behaviour	Appearance/Behaviour
unhygienic		new entity	1666	951	Appearance/Behaviour	Other
unintelligible noises		new entity	48	25	Speech	Speech
uninteractive		new entity	126	94	Appearance/Behaviour	Appearance/Behaviour
unkempt	46017004	direct match (finding)	54033	8378	Appearance/Behaviour	Appearance/Behaviour
unpredictable	284509004/225656007	direct match (finding)	68039	7733	Other	Other
unrealistic ideas	247785002	partial match	654	455	Other	Thought
unrelenting standards		new entity	104	54	Other	Other
unresponsiveness	422768004	direct match (finding)	13630	3796	Speech	Appearance/Behaviour
unshaven		new entity	6754	2478	Appearance/Behaviour	Appearance/Behaviour
verbal aggression	248003003	direct match (finding)	87934	8663	Speech	Appearance/Behaviour
verbalisations		new entity	24315	6410	Speech	Speech
vexed		new entity	337	232	Other	Other
vindictive		new entity	413	289	Personality	Personality
violent fantasies		new entity	6404	462	Thought	Thought
virtually uninterruptible		new entity	21	18	Speech	Speech
vivacious		new entity	118	94	Appearance/Behaviour	Mood/Anxiety/Affect
vocalisations	278288005	direct match (finding)	3891	1825	Speech	Speech
vociferous		new entity	493	349	Personality	Other
wasting such money	300692004	match with new synonym	245	206	Appearance/Behaviour	Other
wavering		new entity	911	608	Other	Other
waxy	13052006	direct match (finding)	605	306	Appearance/Behaviour	Appearance/Behaviour
weakness	13791008	direct match (finding)	11762	4659	Other	Other
whispery	21313003	match with new synonym	26	19	Speech	Speech
wizardry		new entity	62	23	Other	Other
wondersome		new entity	38	19	Other	Other
worthlessness		new entity	11607	4721	Mood/Anxiety/Affect	Mood/Anxiety/Affect
wronged		new entity	664	445	Other	Thought
yawning	248626009	direct match (finding)	3668	1933	Appearance/Behaviour	Appearance/Behaviour
yelping noises		new entity	21	12	Speech	Speech
